# Supplementary material for: Distinguishing examples while building concepts in hippocampal and artificial networks
Source: Nat Commun. 2024 Jan 20;15:647. doi: 10.1038/s41467-024-44877-0 (PMC10799871; doi:10.1038/s41467-024-44877-0)
Supplement: Supplementary file 4 — Source Data [file 41467_2024_44877_MOESM4_ESM.xlsx]

## Sheet: Figure 2E
Figure 2E
	a_{pre} = 0.03, \rho_{pre} = 0.01
		a_{post}
			0.003	0.005	0.01	0.02	0.03	0.05	0.1	0.2	0.3	0.5
		\rho_{post}
			0.00134072	0.00212172	0.00333435	0.00527005	0.00683259	0.00945072	0.0146043	0.020153	0.0234977	0.0252255
	a_{pre} = 0.03, \rho_{pre} = 0.1
		a_{post}
			0.003	0.005	0.01	0.02	0.03	0.05	0.1	0.2	0.3	0.5
		\rho_{post}
			0.00641318	0.00870007	0.0135802	0.0214698	0.0270554	0.0353131	0.0499066	0.0659033	0.0749779	0.0808966
	a_{pre} = 0.3, \rho_{pre} = 0.01
		a_{post}
			0.003	0.005	0.01	0.02	0.03	0.05	0.1	0.2	0.3	0.5
		\rho_{post}
			0.0260141	0.0344084	0.0487032	0.0663111	0.0793405	0.0996066	0.130153	0.165423	0.184386	0.197229
	a_{pre} = 0.1, \rho_{pre} = 0.15
		a_{post}
			0.003	0.005	0.01	0.02	0.03	0.05	0.1	0.2	0.3	0.5
		\rho_{post} values
			0.0194107	0.0244646	0.0340024	0.0466576	0.0551098	0.068071	0.0885407	0.11147	0.121425	0.127589
			0.0178333	0.0225742	0.0314251	0.0449046	0.0539471	0.0662464	0.0889516	0.114904	0.127652	0.135695
			0.0445097	0.0529924	0.0659814	0.0835077	0.0952938	0.113295	0.139581	0.165407	0.179281	0.185604
			0.0227446	0.0277404	0.0354674	0.0481293	0.0568414	0.0699398	0.091503	0.11286	0.123158	0.128431
			0.018325	0.0229221	0.0326689	0.0456778	0.0555125	0.0698276	0.0926315	0.116677	0.129218	0.138221
			0.0383745	0.0458927	0.0578737	0.0770873	0.0911887	0.110749	0.138444	0.166312	0.178514	0.183597
			0.0243885	0.0295784	0.0395359	0.0536392	0.0622225	0.0742967	0.0936377	0.114626	0.125199	0.133439
			0.0203325	0.0251573	0.0358634	0.05163	0.0598159	0.0725458	0.0936855	0.115477	0.127036	0.133887
			0.0263704	0.0339502	0.0512527	0.0706631	0.0835381	0.103647	0.133913	0.164818	0.179707	0.18839
			0.028127	0.0331067	0.0423174	0.0556637	0.0636503	0.0762282	0.0956605	0.117282	0.126686	0.133389
			0.0192878	0.0246278	0.0337889	0.0457502	0.0549793	0.069496	0.0912004	0.114673	0.12682	0.134448
			0.0273434	0.0349324	0.0505658	0.0702796	0.0832518	0.102488	0.132539	0.163526	0.181299	0.190549
			0.0177873	0.0242891	0.034236	0.0497343	0.0592522	0.0739038	0.0946662	0.115252	0.124535	0.12775
			0.0218945	0.0273648	0.0378296	0.0510527	0.0591533	0.0712634	0.092375	0.112953	0.124303	0.130498
			0.0404589	0.0512005	0.0670116	0.0818492	0.0931191	0.108322	0.131534	0.157877	0.170168	0.177108
			0.0277736	0.0338025	0.0430707	0.0545481	0.0632108	0.0748819	0.0924835	0.111445	0.121582	0.128385
			0.0166811	0.022605	0.0319898	0.0453682	0.055789	0.0710557	0.0942283	0.11822	0.129388	0.136621
			0.032224	0.0395567	0.0551232	0.0730475	0.0844512	0.101466	0.131951	0.163674	0.180172	0.191115
			0.0177873	0.0223618	0.0322868	0.0455352	0.0539367	0.067116	0.0869439	0.109582	0.120753	0.128367
			0.0205834	0.0265674	0.036377	0.0501187	0.0590068	0.0714986	0.0938011	0.112793	0.122068	0.125744
			0.044141	0.0538298	0.0663294	0.0865615	0.101086	0.117668	0.140212	0.163437	0.176472	0.185575
			0.0227343	0.02976	0.0385907	0.0504328	0.0589043	0.0716408	0.0918767	0.115331	0.126538	0.133207
			0.0205169	0.0280821	0.0386309	0.0533075	0.0610676	0.0735561	0.0939758	0.117531	0.130166	0.136789
			0.0451601	0.051219	0.06223	0.0791674	0.0896569	0.105316	0.132643	0.164017	0.178634	0.188188

## Sheet: Figure 3E
Figure 3E
	MF examples
		examples stored per concept
			1	2	3	5	8	10	20	30	50	80	100
		pattern overlap values
			1.001	1.001	1.001	1.001	1.001	1.001	1.001	1.001	1.001	1.001	1.001
			1.001	1.001	1.001	1.001	1.001	1.001	1.001	1.001	1.001	1.001	1.001
			1.001	1.001	1.001	1.001	1.001	1.001	1.001	1.001	1.001	1.001	1.001
			1.001	1.001	1.001	1.001	1.001	1.001	1.001	1.001	1.001	1.001	1.001
			1.001	1.001	1.001	1.001	1.001	1.001	1.001	1.001	1.001	1.001	1.001
			1.001	1.001	1.001	1.001	1.001	1.001	1.001	1.001	1.001	1.001	1.001
			1.001	1.001	1.001	1.001	1.001	1.001	1.001	1.001	1.001	1.001	1.001
			1.001	1.001	1.001	1.001	1.001	1.001	1.001	1.001	1.001	1.001	1.001
			1.001	1.001	1.001	1.001	1.001	1.001	1.001	1.001	1.001	1.001	1.001
			1.001	1.001	1.001	1.001	1.001	1.001	1.001	1.001	1.001	1.001	1.001
			1.001	1.001	1.001	1.001	1.001	1.001	1.001	1.001	1.001	1.001	1.001
			1.001	1.001	1.001	1.001	1.001	1.001	1.001	1.001	1.001	1.001	1.001
			1.001	1.001	1.001	1.001	1.001	1.001	1.001	1.001	1.001	1.001	1.001
			1.001	1.001	1.001	1.001	1.001	1.001	1.001	1.001	1.001	1.001	1.001
			1.001	1.001	1.001	1.001	1.001	1.001	1.001	1.001	1.001	1.001	1.001
			1.001	1.001	1.001	1.001	1.001	1.001	1.001	1.001	1.001	1.001	1.001
			1.001	1.001	1.001	1.001	1.001	1.001	1.001	1.001	1.001	1.001	1.001
			1.001	1.001	1.001	1.001	1.001	1.001	1.001	1.001	1.001	1.001	1.001
			1.001	1.001	1.001	1.001	1.001	1.001	1.001	1.001	1.001	1.001	1.001
			1.001	1.001	1.001	1.001	1.001	1.001	1.001	1.001	1.001	1.001	1.001
			1.001	1.001	1.001	1.001	1.001	1.001	1.001	1.001	1.001	1.001	1
			1.001	1.001	1.001	1.001	1.001	1.001	1.001	1.001	1.001	1.001	1.001
			1.001	1.001	1.001	1.001	1.001	1.001	1.001	1.001	1.001	1.001	1.001
			1.001	1.001	1.001	1.001	1.001	1.001	1.001	1.001	1.001	1.001	1.001
			1.001	1.001	1.001	1.001	1.001	1.001	1.001	1.001	1.001	1.001	1.001
			1.001	1.001	1.001	1.001	1.001	1.001	1.001	1.001	1.001	1.001	1.001
			1.001	1.001	1.001	1.001	1.001	1.001	1.001	1.001	1.001	1.001	1.001
			1.001	1.001	1.001	1.001	1.001	1.001	1.001	1.001	1.001	1.001	1.001
			1.001	1.001	1.001	1.001	1.001	1.001	1.001	1.001	1.001	1.001	1.001
			1.001	1.001	1.001	1.001	1.001	1.001	1.001	1.001	1.001	1.001	1.001
	PP examples
		examples stored per concept
			1	2	3	5	8	10	20	30	50	80	100
		pattern overlap values
			0.900879	0.352783	0.0909424	0.199585	0.198364	0.0653076	0.0970459	0.110474	0.0360107	0.0701904	0.067749
			0.962524	0.551758	0.266724	0.0921631	0.125122	0.0958252	0.0897217	0.161743	0.0811767	0.108643	0.152588
			0.968628	0.747681	0.296021	0.186157	0.112915	0.0769043	0.128784	0.0665283	0.0311279	0.126953	0.106201
			0.900879	0.69397	0.93689	0.293579	0.0842285	0.065918	0.0860595	0.133057	0.187988	0.078125	0.106201
			0.962524	0.551758	0.301514	0.132446	0.145874	0.127563	0.136108	0.165405	0.171509	0.117187	0.134277
			0.980835	0.282593	0.234375	0.0891113	0.141602	0.0622558	0.12207	0.140991	0.12085	0.119629	0.114746
			0.900879	0.219727	0.498047	0.126953	0.111694	0.032959	0.110474	0.108643	0.000610335	0.123901	0.130005
			0.898438	0.551758	0.223389	0.100708	0.0683594	0.0701904	0.0659179	0.114746	0.0750732	0.00854491	0.0506592
			0.947266	0.966187	0.0830078	0.192261	0.0976562	0.0830078	0.13916	0.19165	0.189819	0.168457	0.202026
			0.900879	0.93689	0.0848389	0.162354	0.0793457	0.0531006	0.0811767	0.0512695	0.219727	0.172119	0.19104
			0.945435	0.551758	0.272217	0.15564	0.133667	0.141602	0.162964	0.231323	0.215454	0.0933838	0.198975
			0.980835	0.282593	0.459595	0.164185	0.106201	0.0695801	0.0946045	0.142212	0.119629	0.161133	0.143433
			0.900879	0.540771	0.455322	0.19104	0.022583	0.0195312	0.0408935	0.0531006	0.045166	0.0305176	0.0878906
			0.962524	0.551758	0.516357	0.24292	0.0665283	0.00427247	0.0549316	0.13916	0.205078	0.219727	0.177002
			0.968628	0.275269	0.203857	0.26123	0.115356	0.142822	0.167236	0.186157	0.194702	0.166626	0.178223
			0.933228	0.93689	0.241089	0.199585	0.0299072	0.0213623	0.090332	0.057373	0.119019	0.140381	0.0720215
			0.898438	0.551758	0.22522	0.201416	0.105591	0.0769043	0.0842285	0.147095	0.136719	0.079956	0.114746
			0.968628	0.282593	0.441284	0.109863	0.0689697	0.0506592	0.0579834	0.13977	0.154419	0.13916	0.13916
			0.93811	0.540771	0.289917	0.0299072	0.0537109	0.0463867	0.0775146	0.0299072	0.0762939	0.0488281	0.0433349
			0.962524	0.532227	0.266724	0.223999	0.0610351	0.022583	0.0427246	0.0683594	0.0756836	0.00976564	0.0122071
			0.947266	0.966187	0.214233	0.159302	0.10376	0.0848389	0.0762939	0.0878906	0.0976562	0.119629	0.108643
			0.900879	0.803833	0.133667	0.151367	0.161133	0.0561523	0.170288	0.217285	0.136719	0.100708	0.15625
			0.962524	0.551758	0.301514	0.146484	0.140991	0.10437	0.118408	0.143433	0.123291	0.150757	0.19165
			0.968628	0.282593	0.234375	0.0952148	0.125122	0.0958252	0.147705	0.116577	0.195312	0.206909	0.147705
			0.933228	0.518188	0.498047	0.144653	0.232544	0.124512	0.115356	0.229492	0.125732	0.145264	0.12085
			0.962524	0.551758	0.22522	0.157471	0.118408	0.0610352	0.0964355	0.137939	0.102539	0.117187	0.120239
			0.968628	0.275269	0.230103	0.0933838	0.0964355	0.0817871	0.0964355	0.114746	0.0787353	0.10437	0.128784
			0.900879	0.914917	0.19165	0.0585937	0.046997	0.0354004	0.115967	0.151978	0.0994873	0.0628662	0.113525
			0.962524	0.535278	0.308228	0.101318	0.140381	0.0531006	0.0866699	0.102539	0.0671386	0.0714111	0.112915
			0.947266	0.13855	0.374145	0.22644	0.127563	0.108032	0.100708	0.20813	0.159912	0.198975	0.140991
	PP concepts
		examples stored per concept
			1	2	3	5	8	10	20	30	50	80	100
		pattern overlap values
			0.15	0.096	0.031	0.062	0.073	0.071	0.048	0.11	0.042	0.024	0.263
			0.218	0.155	0.108	0.083	0.046	0.035	0.093	0.226	0.02	0.206	0.235
			0.166	0.226	0.168	0.092	0.076	0.083	0.178	0.201	0.045	0.396	0.363
			0.15	0.16	0.214	0.153	0.004	0.06	0.002	0.203	0.237	0.145	0.219
			0.218	0.155	0.082	0.062	0.036	0.018	0.078	0.095	0.117	0.309	0.272
			0.169	0.02	0.009	0.037	0.081	0.062	0.113	0.269	0.228	0.321	0.399
			0.15	0.018	0.048	0.063	0.112	0.03	0.162	0.069	0.088	0.276	0.298
			0.187	0.155	0.132	0.095	0.038	0.015	0.023	0.112	0.193	0.159	0.008
			0.157	0.154	0.016	0.079	0.107	0.062	0.127	0.268	0.352	0.324	0.449
			0.15	0.214	0.028	0.037	0.046	0.044	0.013	0.016	0.308	0.297	0.313
			0.21	0.155	0.052	0.079	0.073	0.041	0.142	0.216	0.255	0.145	0.358
			0.169	0.02	0.176	0.082	0.073	0.06	0.171	0.255	0.333	0.381	0.375
			0.15	0.123	0.141	0.047	0.016	0.001	0.001	0.105	0.067	0.125	0.1
			0.218	0.155	0.159	0.096	0.106	0.057	0.101	0.249	0.284	0.339	0.296
			0.166	0.049	0.03	0.112	0.057	0.039	0.149	0.229	0.283	0.38	0.398
			0.182	0.214	0.009	0.142	0.019	0.018	0.038	0.018	0.195	0.29	0.182
			0.187	0.155	0.131	0.082	0.078	0.024	0.075	0.114	0.112	0.048	0.042
			0.166	0.02	0.188	0.052	0.057	0.023	0.085	0.244	0.28	0.368	0.356
			0.184	0.123	0.04	0.048	0.035	0.002	0.041	0.141	0.049	0.101	0.179
			0.218	0.16	0.108	0.078	0.037	0.115	0.061	0.129	0.143	0.1	0.186
			0.157	0.154	0.056	0.104	0.046	0.039	0.189	0.161	0.314	0.379	0.365
			0.15	0.206	0.009	0.065	0.03	0.047	0.103	0.217	0.219	0.238	0.327
			0.218	0.155	0.082	0.107	0.123	0.034	0.112	0.177	0.248	0.322	0.289
			0.166	0.02	0.009	0.01	0.073	0.038	0.074	0.184	0.259	0.414	0.212
			0.182	0.118	0.051	0.038	0.175	0.03	0.005	0.275	0.056	0.307	0.276
			0.218	0.155	0.131	0.09	0.063	0.018	0.011	0.175	0.124	0.178	0.114
			0.166	0.049	0.053	0.042	0.103	0.015	0.234	0.139	0.283	0.388	0.37
			0.15	0.216	0.002	0.049	0.068	0.045	0.116	0.152	0.264	0.191	0.086
			0.218	0.16	0.128	0.071	0.067	0.001	0.023	0.185	0.186	0.3	0.269
			0.157	0.069	0.188	0.104	0.106	0.016	0.073	0.211	0.2	0.385	0.294

## Sheet: Figure 3G
Figure 3G
	MF examples
		examples stored per concept
			1	2	3	5	8	10	20	30	50	80	100
		pattern overlap values
			1.001	1.001	1.001	1.001	1.001	1.001	1.001	1.001	1.001	1.001	1.001
			1.001	1.001	1.001	1.001	1.001	1.001	1.001	1.001	1.001	1.001	1.001
			1.001	1.001	1.001	1.001	1.001	1.001	1.001	1.001	1.001	1.001	1.001
			1.001	1.001	1.001	1.001	1.001	1.001	1.001	1.001	1.001	1.001	1.001
			1.001	1.001	1.001	1.001	1.001	1.001	1.001	1.001	1.001	1.001	1.001
			1.001	1.001	1.001	1.001	1.001	1.001	1.001	1.001	1.001	1.001	1.001
			1.001	1.001	1.001	1.001	1.001	1.001	1.001	1.001	1.001	1.001	1.001
			1.001	1.001	1.001	1.001	1.001	1.001	1.001	1.001	1.001	1.001	1.001
			1.001	1.001	1.001	1.001	1.001	1.001	1.001	1.001	1.001	1.001	1.001
			1.001	1.001	1.001	1.001	1.001	1.001	1.001	1.001	1.001	1.001	1.001
			1.001	1.001	1.001	1.001	1.001	1.001	1.001	1.001	1.001	0.984	0.628
			1.001	1.001	1.001	1.001	1.001	1.001	1.001	1.001	1.001	1.001	1.001
			1.001	1.001	1.001	1.001	1.001	1.001	1.001	1.001	1.001	1.001	1.001
			1.001	1.001	1.001	1.001	1.001	1.001	1.001	1.001	0.984	0.984	0.984
			1.001	1.001	1.001	1.001	1.001	1.001	1.001	1.001	1.001	1.001	1.001
			1.001	1.001	1.001	1.001	1.001	1.001	1.001	1.001	1.001	1.001	1.001
			1.001	1.001	1.001	1.001	1.001	1.001	1.001	1.001	1.001	1.001	1.001
			1.001	1.001	1.001	1.001	1.001	1.001	1.001	1.001	1.001	1.001	1.001
			1.001	1.001	1.001	1.001	1.001	1.001	1.001	1.001	1.001	1.001	1.001
			1.001	1.001	1.001	1.001	1.001	1.001	1.001	1.001	1.001	1.001	1.001
			1.001	1.001	1.001	1.001	1.001	1.001	1.001	1.001	1.001	1.001	1.001
			1.001	1.001	1.001	1.001	1.001	1.001	1.001	1.001	1.001	1.001	1.001
			1.001	1.001	1.001	1.001	1.001	1.001	1.001	1.001	1.001	1.001	0.501
			1.001	1.001	1.001	1.001	1.001	1.001	1.001	1.001	1.001	1.001	1.001
			1.001	1.001	1.001	1.001	1.001	1.001	1.001	1.001	1.001	1.001	1.001
			1.001	1.001	1.001	1.001	1.001	1.001	1.001	1.001	1.001	1.001	0.391
			1.001	1.001	1.001	1.001	1.001	1.001	1.001	1.001	1.001	1.001	1.001
			1.001	1.001	1.001	1.001	1.001	1.001	1.001	1.001	1.001	1.001	1.001
			1.001	1.001	1.001	1.001	1.001	1.001	1.001	1.001	1.001	1.001	1.001
			1.001	1.001	1.001	1.001	1.001	1.001	1.001	1.001	1.001	1.001	1.001
	PP examples
		examples stored per concept
			1	2	3	5	8	10	20	30	50	80	100
		pattern overlap values
			0.900879	0.540771	0.285034	0.161743	0.129395	0.090332	0.19043	0.195923	0.134277	0.088501	0.0793457
			0.962524	0.810547	0.266724	0.177002	0.102539	0.116577	0.13855	0.15625	0.170288	0.177612	0.179443
			0.958862	0.95398	0.374145	0.183105	0.12207	0.0646973	0.148315	0.162964	0.15625	0.137939	0.15564
			0.900879	0.93689	0.917359	0.279541	0.144043	0.0909424	0.202637	0.229492	0.19165	0.182495	0.179443
			0.962524	0.501099	0.493774	0.172119	0.140991	0.114746	0.133057	0.169067	0.181274	0.12207	0.158691
			0.968628	0.282593	0.203857	0.144653	0.134888	0.124512	0.153198	0.158081	0.164795	0.15686	0.116577
			0.900879	0.540771	0.411987	0.393066	0.0921631	0.0665283	0.0915527	0.177002	0.147095	0.117187	0.132446
			0.962524	0.810547	0.222168	0.106201	0.0872803	0.0610351	0.0982666	0.123901	0.0506591	0.022583	0.0598144
			0.958862	0.946655	0.480347	0.134277	0.0970459	0.0695801	0.183105	0.214844	0.222778	0.234375	0.181274
			0.900879	0.914917	0.302124	0.203247	0.153809	0.145874	0.192871	0.234985	0.192261	0.159302	0.20813
			0.962524	0.507812	0.266724	0.161133	0.145874	0.141602	0.203247	0.252075	0.234375	0.238647	0.251465
			0.971069	0.282593	0.459595	0.164185	0.0939941	0.100098	0.168457	0.162354	0.114136	0.167847	0.141602
			0.900879	0.540771	0.929566	0.0604248	0.0488281	0.0848388	0.106201	0.0952148	0.155029	0.055542	0.0738525
			0.945435	0.513306	0.294189	0.24292	0.0360107	0.0561523	0.10437	0.20752	0.211792	0.187988	0.184936
			0.968628	0.939331	0.234375	0.24353	0.159302	0.131836	0.220337	0.199585	0.20874	0.189819	0.172119
			0.900879	0.93689	0.411987	0.161743	0.0640869	0.0384521	0.0860596	0.122681	0.125122	0.122681	0.111084
			0.945435	0.551758	0.255127	0.174561	0.0579834	0.0823974	0.12207	0.152588	0.162353	0.117798	0.0970459
			0.958862	0.583496	0.441284	0.195923	0.0860596	0.0494385	0.145264	0.15686	0.19043	0.161133	0.153198
			0.900879	0.540771	0.287476	0.343018	0.102539	0.101929	0.130005	0.123901	0.10437	0.0933838	0.123291
			0.945435	0.820313	0.266724	0.171509	0.123291	0.0878906	0.134888	0.119629	0.112305	0.0732422	0.0219726
			0.958862	0.939331	0.462646	0.132446	0.0811768	0.0787353	0.0982666	0.137939	0.12146	0.124512	0.0982666
			0.900879	0.93689	0.934448	0.0701904	0.401001	0.205078	0.250854	0.247803	0.151978	0.142822	0.137939
			0.962524	0.501099	0.559082	0.146484	0.158691	0.101318	0.216064	0.24292	0.231934	0.20813	0.255737
			0.958862	0.282593	0.415039	0.172119	0.15625	0.148926	0.19165	0.181885	0.19043	0.198364	0.200806
			0.900879	0.540771	0.3125	0.203247	0.0817871	0.126953	0.221558	0.227661	0.126953	0.172119	0.118408
			0.962524	0.513306	0.128174	0.158691	0.105591	0.0646973	0.111084	0.151367	0.209961	0.199585	0.186157
			0.968628	0.95398	0.441284	0.163574	0.106201	0.0531006	0.15625	0.166626	0.137939	0.131836	0.137329
			0.900879	0.93689	0.303345	0.0579834	0.0604248	0.0958252	0.140381	0.119629	0.133057	0.109253	0.167236
			0.962524	0.508423	0.266724	0.245361	0.120239	0.0793457	0.145874	0.120239	0.111084	0.0982666	0.101318
			0.968628	0.282593	0.458984	0.266113	0.0933838	0.0939941	0.147095	0.22583	0.22583	0.230713	0.183105
	PP concepts
		examples stored per concept
			1	2	3	5	8	10	20	30	50	80	100
		pattern overlap values
			0.15	0.123	0.041	0.037	0.062	0.045	0.154	0.245	0.241	0.305	0.287
			0.218	0.2	0.108	0.085	0.054	0.031	0.016	0.226	0.268	0.291	0.375
			0.162	0.151	0.188	0.101	0.134	0.04	0.161	0.297	0.349	0.397	0.372
			0.15	0.214	0.206	0.109	0.08	0.015	0.145	0.263	0.253	0.271	0.308
			0.218	0.144	0.17	0.09	0.068	0.057	0.084	0.197	0.291	0.299	0.305
			0.166	0.02	0.03	0.108	0.101	0.091	0.208	0.283	0.33	0.377	0.394
			0.15	0.123	0.085	0.146	0.01	0.005	0.067	0.269	0.287	0.312	0.331
			0.218	0.2	0.103	0.057	0.09	0.024	0.039	0.103	0.062	0.074	0.188
			0.162	0.15	0.197	0.052	0.06	0.063	0.195	0.316	0.357	0.408	0.413
			0.15	0.216	0.04	0.087	0.081	0.149	0.135	0.25	0.293	0.297	0.321
			0.218	0.135	0.108	0.088	0.091	0.087	0.136	0.234	0.305	0.318	0.377
			0.165	0.02	0.173	0.079	0.063	0.076	0.172	0.275	0.334	0.391	0.37
			0.15	0.123	0.209	0.048	0.021	0.013	0.076	0.056	0.06	0.327	0.275
			0.21	0.144	0.108	0.096	0.06	0.093	0.165	0.235	0.279	0.292	0.341
			0.166	0.149	0.009	0.103	0.074	0.049	0.217	0.282	0.383	0.41	0.413
			0.15	0.214	0.085	0.037	0.003	0.042	0.016	0.153	0.256	0.263	0.276
			0.21	0.155	0.06	0.086	0.052	0.04	0.101	0.055	0.013	0.084	0.143
			0.162	0.049	0.188	0.104	0.052	0.056	0.127	0.285	0.355	0.408	0.4
			0.15	0.123	0.04	0.193	0.005	0.038	0.06	0.212	0.312	0.331	0.3
			0.21	0.201	0.108	0.083	0.02	0.019	0.068	0.184	0.222	0.04	0.052
			0.162	0.149	0.179	0.105	0.066	0.076	0.162	0.297	0.283	0.39	0.355
			0.15	0.214	0.214	0.052	0.197	0.129	0.19	0.275	0.28	0.311	0.333
			0.218	0.144	0.193	0.107	0.104	0.068	0.112	0.225	0.29	0.211	0.308
			0.162	0.02	0.113	0.071	0.077	0.085	0.158	0.28	0.303	0.385	0.414
			0.15	0.123	0.035	0.087	0.01	0.054	0.112	0.249	0.286	0.322	0.332
			0.218	0.144	0.067	0.085	0.029	0.059	0.108	0.179	0.277	0.337	0.266
			0.166	0.151	0.188	0.081	0.109	0.002	0.184	0.157	0.33	0.431	0.418
			0.15	0.214	0.044	0.049	0.025	0.001	0.122	0.175	0.252	0.286	0.329
			0.218	0.136	0.108	0.099	0.026	0.064	0.128	0.184	0.132	0.168	0.284
			0.166	0.02	0.175	0.11	0.045	0.054	0.208	0.235	0.269	0.392	0.43

## Sheet: Figure 3H
Figure 3H
	MF examples
		\rho_{PP} = 0.01
			concepts per neuron
				0.0003	0.001	0.003	0.01
			examples stored per concept (critical value)
				1424.66	478.114	176.381	54.1581
		\rho_{PP} = 0.04
			concepts per neuron
				0.0003	0.001	0.003	0.01
			examples stored per concept (critical value)
				764.386	330.191	143.187	50.3232
		\rho_{PP} = 0.16
			concepts per neuron
				0.0003	0.001	0.003	0.01
			examples stored per concept (critical value)
				335.031	136	69.4624	33.2538
	PP examples
		\rho_{PP} = 0.01
			concepts per neuron
				0.0003	0.001	0.003	0.01
			examples stored per concept (critical value)
				86.0632	28.6726	9.71556	2.95563
		\rho_{PP} = 0.04
			concepts per neuron
				0.0003	0.001	0.003	0.01
			examples stored per concept (critical value)
				27.2593	17.5289	8.54172	2.83523
		\rho_{PP} = 0.16
			concepts per neuron
				0.0003	0.001	0.003	0.01
			examples stored per concept (critical value)
				4.76845	3.88003	3.44446	2.29587
	PP concepts
		\rho_{PP} = 0.01
			concepts per neuron
				0.0003	0.001	0.003	0.01
			examples stored per concept (critical value)
				117.703	174.18	325.59	958.024
		\rho_{PP} = 0.04
			concepts per neuron
				0.0003	0.001	0.003	0.01
			examples stored per concept (critical value)
				29.0243	36.7638	56.9932	126.729
		\rho_{PP} = 0.16
			concepts per neuron
				0.0003	0.001	0.003	0.01
			examples stored per concept (critical value)
				8.47218	9.37495	12.8858	25.9418

## Sheet: Figure 4C
Figure 4C
	baseline
		examples within other concepts
			0.53
		mixed examples
			0.3175
		single examples
			0.1525
		other concepts
			0.51
		target concept
			0.49
	sinusoidal \theta
		examples within other concepts
			0.6325
		mixed examples
			0.2025
		single examples
			0.165
		other concepts
			0.61
		target concept
			0.39
	low amplitude
		examples within other concepts
			0.295
		mixed examples
			0.2075
		single examples
			0.4975
		other concepts
			0.7325
		target concept
			0.2675
	cue throughout
		examples within other concepts
			0.125
		mixed examples
			0.1375
		single examples
			0.7375
		other concepts
			0.4425
		target concept
			0.5575

## Sheet: Figure 5A
Figure 5A
	sparse - dense example info.
		0.211699	0.0866667	0.102516	0.123774	0.208235	0.131887	0.07	0.0670196	0.366041	2.22045e-15	0.305049	0.146887	0.187925	0.322809	0.08	0.096	-0.02	0.27241	0.241605	0.27827	-0.02	0.257768	0.085	0.238366	0.169183	0.02	0.0688235	0	0.106667	0.234719	-0.0437744	0.167925	0.190022	0.27542	0.08	0.18302	0.18585	0.065	0.416854	0.0533333	0.145577	0.392037	0.201678	0.179455	0.0628571	0.148571	0.0742857	0.122157
[truncated: 2 more columns]

## Sheet: Figure 5L
Figure 5L
	all
		sparse - dense position info.
			0.15339	0.146398	0.0434471	0.0504936	0.377422	0.25616	0.0654078	0.0524847	-0.120692	0.00706119	0.134	0.0804223	0.147103	0.123462	0.0924582	0.166275	0.122126	0.328767	0.0218215	-0.0469425	0.172235	0.13123	0.027445	-0.131527	0.138593	0.0821421	0.108697	-0.181265	-0.159035	-0.0531125	-0.0270147	0.175999	0.0252532	0.0197603	0.0550031
	precessing
		sparse - dense position info.
			0.15339	0.146398	0.0504936	0.377422	0.0524847	-0.120692	0.00706119	0.134	0.0804223	0.147103	0.123462	0.0924582	0.166275	0.122126	0.328767	0.13123	0.108697	-0.181265	-0.159035	-0.0270147	0.0197603
	other
		sparse - dense position info.
			0.0434471	0.25616	0.0654078	0.0218215	-0.0469425	0.172235	0.027445	-0.131527	0.138593	0.0821421	-0.0531125	0.175999	0.0252532	0.0550031
	shuffled
		sparse - dense position info.
			-0.0721328	0.12891	0.0196081	0.0174454	-0.0149911	-0.0539893	0.155253	-0.0577363	0.122524	0.0248577	0.0404175	0.0162282	-0.0668535	0.0109574	0.0330559	-0.093054	-0.00644481	-0.117855	-0.109689	-0.0453724	-0.0340795	-0.0886529	-0.0271704	0.00173098	0.355241	0.0654928	-0.102361	-0.0515434	-0.15362	-0.145908	-0.125055	-0.0243551	0.155124	0.230529	0.0451096

## Sheet: Figure 6A
Figure 6A
	sparse - dense concept info.
		0.685186	-0.341614	0.514677	0.0390865	-0.270313	0.159283	-0.696812	-0.0811908	0.176735	-0.193096	-0.0530672	-0.0453795	-0.305156	0.586919	-0.28446	-0.117816	-0.371313	0.0463522	-0.0762427	-0.798686	-0.284405	-0.129093	-0.141105	0.51218	0.0269307	-0.359963	0.123892	-0.512488	-0.489181	-0.411721	0.086847	-0.453298	-0.6421	-0.468553	0.0906658	-0.234243	-0.308536	0.0193861	-0.291863	-0.0152355	-0.663072	-0.346517	0.45601	-0.324871	-0.271833	-0.109059	0.443414	-0.0604416
[truncated: 2 more columns]

## Sheet: Figure 6E
Figure 6E
	1/16
		sparse - dense position info.
			0.266712	-0.0365024	0.255094	-0.0337844	0.0847774	-0.237788	-0.0496423	0.17978	-0.227748	-0.11556	0.0631526	0.0731322	-0.107347	-0.0523592	0.00553632	-0.0424739	0.0308713	-0.0474603	0.217502	-0.0637414	-0.0813476	0.127362	-0.0810375	-0.154089	0.0686767	0.186226	0.105503	0.00794753	-0.122354	0.254246	0.177802	0.382573	-0.000732826	-0.181917	-0.142838	-0.0860897	0.0326779	0.104463	-0.271539	-0.0387226	-0.124158	-0.0178389	0.00818816	-0.0745446	-0.11694	0.0332159	0.0463989
	1/8
		sparse - dense position info.
			-0.538799	0.0410134	-0.0482563	0.250458	0.179691	0.106111	0.112767	-0.0502611	0.143896	-0.544538	0.0665809	0.0904312	-0.0700998	-0.100177	-0.236887	0.100776	0.0523139	-0.125448	-0.157522	0.208459	-0.0925518	-0.0800516	0.115271	-0.215423	-0.100256	-0.316002	-0.0934506	0.257107	-0.39753	-0.211538	0.0728255	0.156715	-0.0454805	0.33579	-0.177785	-0.640337	-0.331279	-0.240853	-0.0780118	-0.08695	-0.0344134	0.0272649	-0.166596	-0.00674963	-0.425835	-0.0526641	-0.0452481
	1/4
		sparse - dense position info.
			-0.337615	0.186706	-0.131889	0.250707	0.0656662	-0.0912212	0.0479282	0.0244012	-0.182845	-0.124962	-0.139838	-0.256158	-0.134636	0.19229	-0.523307	0.0856536	-0.127835	-0.0943482	-0.0169956	-0.00614262	-0.0717142	-0.199752	0.0491071	0.028884	0.0716621	-0.857019	-0.102133	-0.06457	-0.101706	0.0152951	-0.0122421	0.051153	-0.0553888	-0.0377638	-0.211412	-0.408667	-0.00807816	-0.0663953	-0.157159	0.114184	-0.19619	-0.22686	0.390397	-0.0214163	-0.173575	-0.269768	-0.546931
[truncated: 9 more columns]

## Sheet: Figure 6F
Figure 6F
	1/16
		sparse - dense position info.
			-0.0128206	-0.0887072	0.220547	0.00997152	0.00311577	-0.0595982	-0.0896976	-0.145361	0.0226569	-0.000215195	0.0400723	0.0212045	0.157918	-0.0835528	-0.0498609	-0.0309021	-0.00547565	0.0605626	-0.0341262	-0.213308	0.0471209	0.0211877	0.0569455	0.109466	0.0291261	0.113065	-0.0144116	0.118924	-0.0816893	-0.00614318	0.0157259	-0.0561308	0.0515337	-0.10951	0.0500698	0.095257	0.0320354	0.144597	-0.0143304	-0.0137903	-0.174076	0.0309333	-0.0291645	-0.153067	-0.0597076	0.0731348	-0.173295
	1/8
		sparse - dense position info.
			-0.115574	-0.081404	-0.130543	-0.200509	-0.0878601	0.112685	0.012738	-0.0166784	-0.0449889	-0.113323	0.0111604	-0.0538862	0.0659032	0.0423817	-0.0294279	-0.0389957	-0.0193375	-0.0792677	0.0534456	0.00292893	-0.316752	-0.0498478	-0.00969241	-0.0188854	-0.188543	0.0845618	0.0329194	0.11588	0.0734295	0.000120031	0.0102273	0.0850984	0.358984	-0.141271	0.065005	-0.0140459	-0.031814	0.229586	-0.119815	-0.0181771	-0.136823	-0.0479712	0.0487713	-0.153495	0.204464	0.0727002	-0.101319
	1/4
		sparse - dense position info.
			-0.161465	-0.0368006	0.109637	-0.036905	0.00654241	0.106207	-0.00987892	-0.0532274	0.0573999	-0.0594844	-0.0380769	0.140392	-0.0427037	-0.13058	-0.0028475	0.158599	-0.0232891	-0.0133947	0.0170242	0.0322472	-0.0798621	-0.403442	-0.0246221	-0.0618432	-0.0182797	-0.445674	-0.183786	-0.137064	0.0555409	-0.0292315	0.348762	0.0584104	-0.00142419	0.0035653	0.124855	-0.136684	0.0170952	0.0182964	-0.141939	0.0335652	0.00793756	-0.177585	0.101904	-0.0785567	-0.19609	-0.0822675	0.0595912
[truncated: 9 more columns]

[truncated: 32 more sheets: Figure 7G, Figure 7J, Figure 7K, Figure 8E, Figure 8F, Figure 8I, Figure 8J, Supplementary Figure 2A, Supplementary Figure 3E, Supplementary Figure 3F, Supplementary Figure 3G, Supplementary Figure 4B, Supplementary Figure 5C, Supplementary Figure 5H, Supplementary Figure 5I, Supplementary Figure 5J, Supplementary Figure 6B, Supplementary Figure 6D, Supplementary Figure 6E, Supplementary Figure 6G …]
